# Supplementary material for: Mapping the Gaps: A Scoping Review of Virtual Care Solutions for Caregivers of Children with Chronic Illnesses
Source: Children (Basel). 2025 Jan 10;12(1):77. doi: 10.3390/children12010077 (PMC11763621; doi:10.3390/children12010077)
Supplement: Supplementary file 1 [file children-12-00077-s001.zip]

Archive with 3 entries (3 files):
- SCT1 CINAHL Database search.pdf
- SCT2_Included Studies.xlsx
- SCT3 MMAT of Scientific Records.xlsx
