# Supplementary material for: Mapping the Gaps: A Scoping Review of Virtual Care Solutions for Caregivers of Children with Chronic Illnesses
Source: Children (Basel). 2025 Jan 10;12(1):77. doi: 10.3390/children12010077 (PMC11763621; doi:10.3390/children12010077)
Supplement: Supplementary file 1 [file children-12-00077-s001.zip › SCT2_Included Studies.xlsx]

## Sheet: data
Supplementary Table S2: Records in the Evidence and Gap Map
ID	Authors	Title	Year	Journal/Conference
103285898	Aghebati et al.	Triple p-positive parenting program for mothers of ADHD children	2014	Journal of Attention Disorders
103285859	Aguilar et al.	A Comparison of 2 Online Parent Skills Training Interventions for Early Childhood Brain Injury: Improvements in Internalizing and Executive Function Behaviors.	2019	Journal of Head Trauma Rehabilitation
103285827	Ahola et al.	Online Acceptance and Commitment Therapy and Nutrition Workshop for Parents of Children with Inflammatory Bowel Disease: Feasibility, Acceptability, and Initial Effectiveness.	2021	Journal of Pediatric Psychology
103285884	Antonini et al.	A pilot randomized trial of an online parenting skills program for pediatric traumatic brain injury: improvements in parenting and child behavior.	2014	Journal of Pediatric Psychology
103285901	Asadzandi et al.	Effect of spiritual care on the care burden of families of children with cancer: A randomized controlled trial	2021	Supportive Care in Cancer
103285892	Bautista et al.	Acceptance and commitment therapy in parents of children with cancer at psychosocial risk: A randomized multiple baseline evaluation.	2023	Psycho-Oncology
107238914	Bourke-Taylor et al.	Health, Wellbeing and Empowerment E-workshops for Mothers of Children with Disabilities: A Non-randomised Comparison Study. LID - 10.1007/s10803-024-06287-5 [doi]	2024	Journal of Autism and Developmental Disorders
103285849	Burek et al.	Transdiagnostic feasibility trial of internet-based parenting intervention to reduce child behavioural difficulties associated with congenital and neonatal neurodevelopmental risk: introducing I-InTERACT-North.	2021	BMJ Open
103285843	Canter et al.	A community-based trial of a psychosocial eHealth intervention for parents of children with cancer.	2022	Psycho-Oncology
103285833	Canter et al.	Acceptability and Feasibility of eSCCIP: Results From a Pilot Study of the Electronic Surviving Cancer Competently Intervention Program.	2023	Journal of Psychosocial Oncology
103285890	Cernvall et al.	Internet-based guided self-help for parents of children diagnosed with cancer: 1-year follow-up of a randomized controlled trial	2015	Journal of Clinical Oncology
103285867	Cernvall et al.	Twelve-Month Follow-Up of a Randomized Controlled Trial of Internet-Based Guided Self-Help for Parents of Children on Cancer Treatment.	2017	Psycho-Oncology
103285834	Deotto et al.	Stepping up to COVID-19: A Clinical Trial of a Telepsychology Positive Parenting Program Targeting Behavior Problems in Children With Neurological Risk.	2023	Journal of Pediatric Psychology
103285848	Douma et al.	Online psychosocial group intervention for parents: Positive effects on anxiety and depression.	2021	Internet Interventions
103482380	Dutta et al.	Acceptability and feasibility of a pilot randomized controlled trial of Narrative e-Writing Intervention (NeW-I) for parent-caregivers of children with chronic life-threatening illnesses in Singapore	2022	BMC Palliative Care
103285860	Geense et al.	Effect and Process Evaluation of e-Powered Parents, a Web-Based Support Program for Parents of Children With a Chronic Kidney Disease: Feasibility Randomized Controlled Trial.	2018	Journal of Medical Internet Research
103482379	Joosten et al.	Efficacy of Op Koers Online, an online group intervention for parents of children with cancer: Results of a randomized controlled trial.	2023	Psycho-Oncology
103285835	Karns et al.	Traumatic Brain Injury Positive Strategies for Families: A Pilot Randomized Controlled Trial of an Online Parent-Training Program.	2023	Journal of Head Trauma Rehabilitation
103285823	Koblick et al.	A pilot intervention of using a mobile health app (ONC Roadmap) to enhance health-related quality of life in family caregivers of pediatric patients with cancer.	2023	Supportive Care in Cancer
103482381	Kuhlthau et al.	A Virtual Resiliency Intervention for Parents of Children with Autism: A Randomized Pilot Trial	2020	Journal of Autism and Developmental Disorders
103285828	Lappalainen et al.	Supporting parents of children with chronic conditions: A randomized controlled trial of web-based and self-help ACT interventions.	2021	Behavior Therapy
103285893	Lappalainen et al.	Online and self-help acceptance and commitment therapy for parents of children with chronic conditions and developmental disabilities: What happens after the intervention?	2023	Journal of Contextual Behavioral Science
103285866	Law et al.	Longitudinal change in parent and child functioning after internet-delivered cognitive-behavioral therapy for chronic pain.	2017	Pain
103285872	Law et al.	A Single-Arm Feasibility Trial of Problem-Solving Skills Training for Parents of Children with Idiopathic Chronic Pain Conditions Receiving Intensive Pain Rehabilitation.	2017	Clinical Practice in Pediatric Psychology
103285821	Lee et al.	Learning, Hope, and Empowerment: A Reflexive Thematic Analysis of Feedback on a Group Intervention for Parents of Youth With Chronic Pain.	2023	Journal of Pediatric Psychology
103285837	Lee et al.	A Parent-Targeted Group Intervention for Pediatric Pain Delivered In-Person or Virtually: Feasibility, Acceptability, and Effectiveness.	2023	Children
103285825	Luberto et al.	Acceptability of a Virtual Mind-Body Intervention for Parents of Children With Autism or Learning Disabilities.	2021	Journal of Autism and Developmental Disorders
103285845	Luo et al.	Effectiveness of a Mobile Device-Based Resilience Training Program in Reducing Depressive Symptoms and Enhancing Resilience and Quality of Life in Parents of Children With Cancer: Randomized Controlled Trial.	2021	Journal of Medical Internet Research
103285842	Luo et al.	Evaluating the experiences of parents of children with cancer engaging in a mobile device-based resilience training programme: a qualitative study.	2022	Supportive Care in Cancer
103285871	Martin et al.	Feasibility and Preliminary Efficacy of an Internet Support Group for Parents of a Child with Neurofibromatosis Type 1: a Pilot Study.	2017	Journal of Genetic Counseling
103285853	Millstein et al.	An Exploration of Health Behaviors in a Mind-Body Resilience Intervention for Parents of Children with Developmental Disabilities.	2020	Journal of Pediatric Nursing
103285886	Morgan et al.	Prevention and early intervention of anxiety problems in young children: A pilot evaluation of Cool Little Kids Online.	2016	Internet Interventions
103285840	Mulligan et al.	The Effects of a Web-Based Tool for Parents of Children With Juvenile Idiopathic Arthritis: Randomized Controlled Trial.	2022	Pediatric Rheumatology
103285844	Muneton-Castano et al.	Tele-mental health intervention for caregivers of children on home ventilation: A randomized control trial.	2022	Journal of Pediatric Psychology
103285851	Muscara et al.	Effect of a Videoconference-Based Online Group Intervention for Traumatic Stress in Parents of Children With Life-threatening Illness: A Randomized Clinical Trial.	2020	JAMA Network Open
103285880	Narad et al.	Effects of a Web-Based Intervention on Family Functioning Following Pediatric Traumatic Brain Injury.	2015	Journal of Pediatric Psychology
103285858	Narad et al.	Randomized Controlled Trial of an Online Problem-Solving Intervention Following Adolescent Traumatic Brain Injury: Family Outcomes.	2019	Clinical Practice in Pediatric Psychology
103285882	Nieto et al.	Testing the Feasibility of DARWeb: An Online Intervention for Children With Functional Abdominal Pain and Their Parents.	2015	Rehabilitation Psychology
103285852	Nobakht et al.	A web-based daily care training to improve the quality of life of mothers of children with cerebral palsy: A randomized controlled trial.	2020	Journal of Pediatric Psychology
103285879	Palermo et al.	Internet-delivered cognitive-behavioral treatment for adolescents with chronic pain and their parents: a randomized controlled multicenter trial.	2016	Pain
103537375	Park et al.	A Virtual Resiliency Intervention Promoting Resiliency for Parents of Children with Learning and Attentional Disabilities: A Randomized Pilot Trial	2020	Journal of Autism and Developmental Disorders
103285836	Park et al.	Development and effects of an internet-based family resilience-promoting program for parents of children with cancer: A randomized controlled trial.	2023	Psycho-Oncology
103285881	Petranovich et al.	Long-Term Caregiver Mental Health Outcomes Following a Predominately Online Intervention for Adolescents With Complicated Mild to Severe Traumatic Brain Injury.	2015	Journal of Head Trauma Rehabilitation
103285829	Phipps et al.	In-person vs. web-based administration of a problem-solving skills intervention for parents of children with cancer: Report of a randomized noninferiority trial.	2020	Psycho-Oncology
103285874	Pinsk et al.	Changing Needs for Information and Support in an Online System for Parents of Children With Kidney Disease.	2017	Journal of Medical Internet Research
103285838	Portnoy et al.	Are mindfulness groups more mindful face to face or online? A comparison of delivering a mindfulness based well-being group for parents of children with a chronic health condition.	2023	Internet Interventions
103285883	Raj et al.	Web-Based Parenting Skills Program for Pediatric Traumatic Brain Injury Reduces Psychological Distress Among Lower-Income Parents.	2015	Journal of Head Trauma Rehabilitation
103285863	Raj et al.	Effects of Web-Based Parent Training on Caregiver Functioning Following Pediatric Traumatic Brain Injury: A Randomized Control Trial.	2018	Journal of Head Trauma Rehabilitation
103285894	Raj et al.	Road-to-recovery-TBI: Pilot trial of an eHealth intervention for caregivers after pediatric brain injury.	2021	Journal of Pediatric Rehabilitation Medicine
103285839	Rambod et al.	The effect of a virtual child disease management programme on burden and social adjustment of caregivers of children with coagulation factor deficiencies.	2023	Haemophilia
103285820	Reeves et al.	Does A Parent Peer Support Program Help Parents of Children Who Need Mental Health Services Support Their Child's Care? - The Family VOICE Study	2019	Journal of Child and Family Studies
103285864	Reid et al.	Development and Usability Evaluation of an Art and Narrative-Based Knowledge Translation Tool for Parents With a Child With Pediatric Chronic Pain: Multi-Method Study.	2017	Journal of Medical Internet Research
103285897	Sairanen et al.	Effectiveness of a web-based Acceptance and Commitment Therapy intervention for wellbeing of parents whose children have chronic conditions: A randomized controlled trial.	2019	Behavior Research and Therapy
103285896	Sairanen et al.	Mediators of change in online acceptance and commitment therapy for psychological symptoms of parents of children with chronic conditions: An investigation of change processes.	2020	Behavior Research and Therapy
103285857	Seidman et al.	Feasibility and Acceptance Testing of a Mobile Application Providing Psychosocial Support for Parents of Children and Adolescents With Chronic Pain: Results of a Nonrandomized Trial.	2019	JMIR mHealth and uHealth
103285902	Shaffer et al.	Decreasing Stress for Parents of Special Needs Children through a Web-Based Mindfulness Program: A Pilot Study.	2020	Journal of Pediatric Rehabilitation Medicine
103285824	Shouldice et al.	Caregivers' Experiences With a Web- and Mobile-Based Platform for Children With Medical Complexity and the Role of a Live Platform Coach: Thematic Analysis.	2023	JMIR Pediatrics and Parenting
103285841	Smith et al.	Effects of Telehealth Parent Coaching in Supporting Family Participation, Cohesion, and Adaptability.	2023	Journal of Developmental and Behavioral Pediatrics
103285854	Sonney et al.	Sleep intervention for children with asthma and their parents (SKIP Study): a novel web-based shared management pilot study.	2020	Journal of Asthma
103285822	Tan et al.	Internet-Based Self-Help Mindful Self-Compassion Intervention for Parents of Children With Cancer: A Pilot Study.	2023	Journal of Pediatric Psychology
103482383	Tan et al.	Reducing parenting stress in Chinese parents of children with learning disabilities with a mindful parenting program: A randomized controlled trial	2024	Research in Developmental Disabilities
103285831	Truttmann et al.	Long-Term Efficacy of the Workshop Vs. Online SUCCEAT (Supporting Carers of Children and Adolescents with Eating Disorders) Intervention for Parents: A Quasi-Randomised Feasibility Trial.	2020	European Eating Disorders Review
103285885	Wade et al.	Counselor-assisted problem solving improves caregiver efficacy following adolescent brain injury.	2014	Rehabilitation Psychology
103285865	Wade et al.	Randomized Clinical Trial of Online Parent Training for Behavior Problems After Early Brain Injury.	2017	Journal of Head Trauma Rehabilitation
103285856	Wade et al.	A Randomized Comparative Effectiveness Trial of Family-Problem-Solving Treatment for Adolescent Brain Injury: Parent Outcomes From the Coping with Head Injury through Problem Solving (CHIPS) Study.	2019	Journal of Head Trauma Rehabilitation
103285847	Wainer et al.	Examining a stepped-care telehealth program for parents of young children with autism: a proof-of-concept trial.	2021	Autism
107238915	Wakefield et al.	Acceptability and feasibility of an e-mental health intervention for parents of childhood cancer survivors: "Cascade".	2016	Supportive Care in Cancer
103285826	Wakefield et al.	Providing Psychological Support to Parents of Childhood Cancer Survivors: 'Cascade' Intervention Trial Results and Lessons for the Future.	2021	Psycho-Oncology
103285877	Wang et al.	Supporting Caregivers of Children With Acute Lymphoblastic Leukemia via a Smartphone App: A Pilot Study of Usability and Effectiveness.	2016	Pediatric Blood & Cancer
103285873	Wang et al.	mHealth Supportive Care Intervention for Parents of Children With Acute Lymphoblastic Leukemia: Quasi-Experimental Pre- and Postdesign Study.	2018	JMIR mHealth and uHealth
103285855	Whittemore et al.	An eHealth Program for Parents of Adolescents With T1DM Improves Parenting Stress: A Randomized Control Trial.	2020	Pediatric Diabetes
103285870	Yi-Frazier et al.	Promoting Resilience in Stress Management for Parents (PRISM-P): An intervention for caregivers of youth with serious illness.	2017	Journal of Pediatric Psychology
103285850	Zetterqvist et al.	Internet-Delivered Acceptance and Commitment Therapy for Adolescents with Chronic Pain and Their Parents: A Nonrandomized Pilot Trial.	2020	Journal of Pediatric Psychology
