# Supplementary material for: Mapping the Gaps: A Scoping Review of Virtual Care Solutions for Caregivers of Children with Chronic Illnesses
Source: Children (Basel). 2025 Jan 10;12(1):77. doi: 10.3390/children12010077 (PMC11763621; doi:10.3390/children12010077)
Supplement: Supplementary file 1 [file children-12-00077-s001.zip › SCT3 MMAT of Scientific Records.xlsx]

## Sheet: All studies
Supplemental Table S3: Mixed Methods Appraisal Tool (MMAT) Quality Ratings for Scientific Records in the Evidence and Gap Map
QUALITATIVE STUDIES
Included study details				MMAT quality criteria
ID	First author (last name)	Publication title	Year of publication	S1. Are there clear research questions?	S2. Do the collected data allow to address the research questions?	1. Is the qualitative approach appropriate to answer the research question?	2. Are the qualitative data collection methods adequate to address the research question?	3. Are the findings adequately derived from the data?	4. Is the interpretation of results sufficiently substantiated by data?	5. Is there coherence between qualitative data sources, collection, analysis and interpretation?	Sum of positive answers	Quality rating
140	Lee	Learning, Hope, and Empowerment: A Reflexive Thematic Analysis of Feedback on a Group Intervention for Parents of Youth With Chronic Pain	2023	Yes	Yes	Yes	Yes	Yes	Yes	Yes	5	High
3418	Luo	Evaluating the experiences of parents of children with cancer engaging in a mobile device-based resilience training programme: a qualitative study.	2022	Yes	Yes	Yes	Yes	Yes	Yes	Yes	5	High
QUANTITATIVE RANDOMIZED CONTROLLED TRIALS
Included study details				MMAT quality criteria
ID	First author (last name)	Publication title	Year of publication	S1. Are there clear research questions?	S2. Do the collected data allow to address the research questions?	1. Is randomization appropriately performed?	2. Are the groups comparable at baseline?	3. Are there complete outcome data?	4. Are outcome assessors blinded to the intervention provided?	5. Did the participants adhere to the assigned intervention?	Sum of positive answers	Quality rating
40425	Aghebati	Triple p-positive parenting program for mothers of ADHD children	2014	Yes	Yes	Can't Tell	Yes	Yes	No	Yes		Moderate
6953	Aguilar	A Comparison of 2 Online Parent Skills Training Interventions for Early Childhood Brain Injury: Improvements in Internalizing and Executive Function Behaviors.	2019	Yes	Yes	Yes	Yes	Yes	No	Yes	4	High
10448	Antonini	A pilot randomized trial of an online parenting skills program for pediatric traumatic brain injury: improvements in parenting and child behavior.	2014	Yes	Yes	Can't Tell	Yes	Yes	Yes	Yes	4	High
50320	Asadzandi	Effect of spiritual care on the care burden of families of children with cancer: a randomized controlled trial.	2021	Can't Tell	Yes	Yes	Can't Tell	No	Can't Tell	Can't Tell	1	Low
32973	Cernvall	Internet-based guided self-help for parents of children diagnosed with cancer:	2015	Yes	Yes	Yes	Yes	Yes	Yes	No	4	High
8110	Cernvall	Twelve-Month Follow-Up of a Randomized Controlled Trial of Internet-Based Guided Self-Help for Parents of Children on Cancer Treatment.	2017	Yes	Yes	Yes	Yes	Yes	No	No	3	Moderate
5016	Douma	Online psychosocial group intervention for parents: Positive effects on anxiety and depression. Op Koers Online,	2021	Yes	Yes	Yes	Yes	Yes	No	Yes	4	High
7323	Geense	Effect and Process Evaluation of e-Powered Parents, a Web-Based Support Program for Parents of Children With a Chronic Kidney Disease: Feasibility Randomized Controlled Trial.	2018	Yes	Yes	Yes	Yes	Yes	Can't Tell	No	3	Moderate
54427	Joosten	Efficacy of Op Koers Online, an online group intervention for parents of children with cancer: Results of a randomized controlled trial	2023	Yes	Yes	Yes	Yes	Yes	Can't Tell	Yes	4	High
2352	Karns	Traumatic Brain Injury Positive Strategies for Families: A Pilot Randomized Controlled Trial of an Online Parent-Training Program.	2023	Yes	Yes	Yes	Yes	No	No	Yes	3	Moderate
54430	Kuthlthau	A Virtual Resiliency Intervention for Parents of Children with Autism: A Randomized Pilot Trial	2020	Yes	Yes	Yes	Yes	No	No	Yes	3	Moderate
2016	Lappalainen	Supporting parents of children with chronic conditions: A randomized controlled trial of web-based and self-help ACT interventions	2021	Yes	Yes	Yes	Yes	Yes	Can't Tell	Yes	4	High
36637	Lappalainen	Online and self-help acceptance and commitment therapy for parents of children with chronic conditions and developmental disabilities: What happens after the intervention?	2023	Yes	Yes	Can't Tell	Yes	No	Can't Tell	Yes	2	Moderate
8101	Law	Longitudinal change in parent and child functioning after internet-delivered cognitive-behavioral therapy for chronic pain	2017	Yes	Yes	Can't Tell	Can't Tell	Yes, Can't Tell	Can't Tell	Yes, Can't Tell	2	Moderate
4130	Luo	Effectiveness of a Mobile Device-Based Resilience Training Program in Reducing Depressive Symptoms and Enhancing Resilience and Quality of Life in Parents of Children With Cancer: Randomized Controlled Trial.	2021	Yes	Yes	Yes	Yes	Yes	No	Yes	4	High
5701	Millstein	An Exploration of Health Behaviors in a Mind-Body Resilience Intervention for Parents of Children with Developmental Disabilities	2020	Yes	Yes	Yes	Yes	No	No	Yes	3	Moderate
11318	Morgan	Prevention and early intervention of anxiety problems in young children: A pilot evaluation of Cool Little Kids Online.	2016	Yes	Yes	Yes	Yes	No	No	Yes	3	Moderate
3017	Mulligan	The Effects of a Web-Based Tool for Parents of Children With Juvenile Idiopathic Arthritis: Randomized Controlled Trial	2022	Yes	Yes	Yes	Yes	No	No	Yes	3	Moderate
3887	Muneton-Castano	Tele-mental health intervention for caregivers of children on home ventilation: A randomized control trial.	2022	Yes	Yes	Yes	Yes	No	No	Yes	3	Moderate
5512	Muscara	Effect of a Videoconference-Based Online Group Intervention for Traumatic Stress in Parents of Children With Life-threatening Illness: A Randomized Clinical Trial.	2020	Yes	Yes	Yes	Yes	No	No	Yes	3	Moderate
9725	Narad	Effects of a Web-Based Intervention on Family Functioning Following Pediatric Traumatic Brain Injury.	2015	Yes	Yes	No	Yes	No	Yes	Yes	3	Moderate
6865	Narad	Randomized Controlled Trial of an Online Problem-Solving Intervention Following Adolescent Traumatic Brain Injury: Family Outcomes.	2019	Yes	Yes	Yes	Yes	No	No	Yes	3	Moderate
5549	Nobakht	A web-based daily care training to improve the quality of life of mothers of children with cerebral palsy: A randomized controlled trial.	2020	Yes	Yes	Yes	Yes	Yes	Yes	Yes	5	High
9571	Palermo	Internet-delivered cognitive-behavioral treatment for adolescents with chronic pain and their parents: a randomized controlled multicenter trial.	2016	Yes	Yes	Yes	Yes	Yes	No	Yes	4	High
2439	Park	Development and effects of an internet-based family resilience-promoting program for parents of children with cancer: A randomized controlled trial	2023	Yes	Yes	Yes	Yes	Yes	No	Yes	4	High
10035	Petranovich	Long-Term Caregiver Mental Health Outcomes Following a Predominately Online Intervention for Adolescents With Complicated Mild to Severe Traumatic Brain Injury	2015	Yes	Yes	Yes	Yes	Yes	No	Yes	4	High
2185	Phipps	In-person vs. web-based administration of a problem-solving skills intervention for parents of children with cancer: Report of a randomized noninferiority trial.	2020	Yes	Yes	Can't Tell	Yes	Yes	Can't Tell	No	2	Moderate
10216	Raj	Web-Based Parenting Skills Program for Pediatric Traumatic Brain Injury Reduces Psychological Distress Among Lower-Income Parents.	2015	Yes	Yes	Yes	Yes	No	No	Yes	3	Moderate
7551	Raj	Effects of Web-Based Parent Training on Caregiver Functioning Following Pediatric Traumatic Brain Injury: A Randomized Control Trial	2018	Yes	Yes	Yes	Yes	Yes	Can't Tell	Yes	4	High
2878	Rambod	The effect of a virtual child disease management programme on burden and social adjustment of caregivers of children with coagulation factor deficiencies.	2023	Yes	Yes	Yes	Can't Tell	Yes	No	Yes	3	Moderate
110	Reeves	Does A Parent Peer Support Program Help Parents of Children Who Need Mental Health Services Support Their Child's Care? - The Family VOICE Study	2019	Yes	Yes	Yes	Yes	No	No	Yes	3	Moderate
38212	Sairanen	Effectiveness of a web-based Acceptance and Commitment Therapy intervention for wellbeing of parents whose children have chronic conditions: A randomized controlled trial	2019	Yes	Yes	Yes	Yes	Yes	No	Yes	4	High
37922	Sairanen	Mediators of change in online acceptance and commitment therapy for psychological symptoms of parents of children with chronic conditions: An investigation of change processes.	2020	Yes	Yes	Yes	Yes	Yes	No	Yes	4	High
54433	Tan	Reducing parenting stress in Chinese parents of children with learning disabilities with a mindful parenting program: A randomized controlled trial	2024	Yes	Yes	Can't Tell	Yes	Yes	No	Yes	2	Moderate
10579	Wade	Counselor-assisted problem solving improves caregiver efficacy following adolescent brain injury.	2014	Yes	Yes	Yes	Yes	Yes	No	Yes	4	High
8007	Wade	Randomized Clinical Trial of Online Parent Training for Behavior Problems After Early Brain Injury.	2017	Yes	Yes	Yes	Yes	No	Yes	Yes	4	High
6695	Wade	A Randomized Comparative Effectiveness Trial of Family-Problem-Solving Treatment for Adolescent Brain Injury: Parent Outcomes From the Coping with Head Injury through Problem Solving (CHIPS) Study	2019	Yes	Yes	Yes	No	Can't Tell	No	Can't Tell	1	Low
4526	Wainer	Examining a stepped-care telehealth program for parents of young children with autism: a proof-of-concept trial	2021	Yes	Yes	Can't Tell	Can't Tell	No	No	No	0	Critically Low
9476	Wakefield	Acceptability and feasibility of an e-mental health intervention for parents of childhood cancer survivors: "Cascade".	2016	Yes	Yes	Can't Tell	Yes	No	No	No	1	Low
1834	Wakefield	Providing Psychological Support to Parents of Childhood Cancer Survivors: 'Cascade' Intervention Trial Results and Lessons for the Future.	2021	Yes	Yes	Yes	Yes	No	No	No	2	Moderate
QUANTITATIVE NON-RANDOMIZED STUDIES
2				MMAT quality criteria
ID	First author (last name)	Publication title	Year of publication	S1. Are there clear research questions?	S2. Do the collected data allow to address the research questions?	1. Are the participants representative of the target population?	2. Are measurements appropriate regarding both the outcome and intervention (or exposure)?	3. Are there complete outcome data?	4. Are the confounders accounted for in the design and analysis?	5. During the study period, is the intervention administered (or exposure occurred) as intended?	Sum of positive answers	Quality rating
36622	Bautista	Acceptance and commitment therapy in parents of children with cancer at psychosocial risk: A randomized multiple baseline evaluation.	2023	Yes	Yes	Yes	Yes	Yes	Yes	Yes	5	High
38914	Bourke-Taylor	Health, Wellbeing and Empowerment E-workshops for Mothers of Children with Disabilities: A Non-randomised Comparison Study	2024	Yes	Yes	Yes	Yes	Yes	Yes	Yes	5	High
3859	Canter	A community-based trial of a psychosocial eHealth intervention for parents of children with cancer.	2022	Yes	Yes	Can't Tell	Yes	Yes	Yes	Yes	4	High
2272	Canter	Acceptability and Feasibility of eSCCIP: Results From a Pilot Study of the Electronic Surviving Cancer Competently Intervention Program.	2023	Yes	Yes	Yes	Yes	Yes	Can't Tell	Yes	4	High
1061	Koblick	A pilot intervention of using a mobile health app (ONC Roadmap) to enhance health-related quality of life in family caregivers of pediatric patients with cancer	2023	Yes	Yes	Yes	Yes	Yes	Yes	Yes	5	High
2647	Lee	A Parent-Targeted Group Intervention for Pediatric Pain Delivered In-Person or Virtually: Feasibility, Acceptability, and Effectiveness.	2023	Yes	Yes	Yes	Yes	Yes	Yes	Yes	5	High
8492	Martin	Feasibility and Preliminary Efficacy of an Internet Support Group for Parents of a Child with Neurofibromatosis Type 1: a Pilot Study.	2017	Yes	Yes	Yes	Yes	No	No	Yes	3	Moderate
6800	Seidman	Feasibility and Acceptance Testing of a Mobile Application Providing Psychosocial Support for Parents of Children and Adolescents With Chronic Pain: Results of a Nonrandomized Trial.	2019	Yes	Yes	Can't Tell	Yes	Yes	Can't Tell	Yes	3	Moderate
50922	Shaffer	Decreasing Stress for Parents of Special Needs Children through a Web-Based Mindfulness Program: A Pilot Study.	2020	Yes	Yes	Can't Tell	Yes	Can't Tell	Can't Tell	Yes	2	Moderate
3065	Smith	Effects of Telehealth Parent Coaching in Supporting Family Participation, Cohesion, and Adaptability	2023	Yes	Yes	Yes	Yes	No	No	Can't Tell	2	Moderate
2198	Truttman	Long-Term Efficacy of the Workshop Vs. Online SUCCEAT (Supporting Carers of Children and Adolescents with Eating Disorders) Intervention for Parents: A Quasi-Randomised Feasibility Trial.	2020	Yes	Yes	Yes	Yes	Yes	No	Can't Tell	3	Moderate
5401	Zetterqvist	Internet-Delivered Acceptance and Commitment Therapy for Adolescents with Chronic Pain and Their Parents: A Nonrandomized Pilot Trial.	2020	Yes	Yes	Yes	Yes	Yes	Can't Tell	Yes	4	High
QUANTITATIVE DESCRIPTIVE STUDIES
Included study details				MMAT quality criteria
ID	First author (last name)	Publication title	Year of publication	S1. Are there clear research questions?	S2. Do the collected data allow to address the research questions?	1. Is the sampling strategy relevant to address the research question?	2. Is the sample representative of the target population?	3. Are the measurements appropriate?	4. Is the risk of nonresponse bias low?	5. Is the statistical analysis appropriate to answer the research question?	Sum of positive answers	Quality rating
5091	Burek	Transdiagnostic feasibility trial of internet-based parenting intervention to reduce child behavioural difficulties associated with congenital and neonatal neurodevelopmental risk: introducing I-InTERACT-North.	2021	Yes	Yes	Yes	Yes	Yes	No	Yes	4	High
37343	Raj	Road-to-recovery-TBI: Pilot trial of an eHealth intervention for caregivers after pediatric brain injury.	2021	Yes	Yes	Yes	Can't Tell	Yes	No	Yes	3	Moderate
MIXED METHODS STUDIES
Included study details				MMAT quality criteria
ID	First author (last name)	Publication title	Year of publication	S1. Are there clear research questions?	S2. Do the collected data allow to address the research questions?	1. Is there an adequate rationale for using a mixed methods design to address the research question?	2. Are the different components of the study effectively integrated to answer the research question?	3. Are the outputs of the integration of qualitative and quantitative components adequately interpreted?	4. Are divergences and inconsistencies between quantitative and qualitative results adequately addressed	5. Do the different components of the study adhere to the quality criteria of each tradition of the methods involved?	Sum of positive answers	Quality rating
1980	AholaKohut	Online Acceptance and Commitment Therapy and Nutrition Workshop for Parents of Children with Inflammatory Bowel Disease: Feasibility, Acceptability, and Initial Effectiveness	2021	Yes	Yes	Yes	Yes	No	Can't Tell	Yes	3	Moderate
2343	Deotto	Stepping up to COVID-19: A Clinical Trial of a Telepsychology Positive Parenting Program Targeting Behavior Problems in Children With Neurological Risk	2023	Yes	Yes	Yes	Yes	Yes	Yes	Yes	5	High
3392	Dutta	Acceptability and feasibility of a pilot randomized controlled trial of Narrative e-Writing Intervention (NeW-I) for parent caregivers of children with chronic life-threatening illnesses in Singapore	2022	Yes	Yes	Yes	Yes	Can't Tell	No	Yes	3	Moderate
8510	Law	A Single-Arm Feasibility Trial of Problem-Solving Skills Training for Parents of Children with Idiopathic Chronic Pain Conditions Receiving Intensive Pain Rehabilitation.	2017	Yes	Yes	Yes	Yes	Yes	No	Yes	4	High
1825	Luberto	Acceptability of a Virtual Mind-Body Intervention for Parents of Children With Autism or Learning Disabilities.	2021	Yes	Yes	Yes	Yes	Yes	Yes	Yes	5	High
10099	Nieto	Testing the Feasibility of DARWeb: An Online Intervention for Children With Functional Abdominal Pain and Their Parents.	2015	Yes	Yes	Yes	Yes	Yes	Yes	Yes	5	High
54431	Park	A Virtual Resiliency Intervention Promoting Resiliency for Parents of Children with Learning and Attentional Disabilities: A Randomized Pilot Trial	2020	Yes	Yes	Yes	Yes	Can't Tell	Can't Tell	Yes	3	Moderate
8932	Pinsk	Changing Needs for Information and Support in an Online System for Parents of Children With Kidney Disease.	2017	Yes	Yes	Yes	Yes	No	No	Yes	3	Moderate
2865	Portnoy	Are mindfulness groups more mindful face to face or online? A comparison of delivering a mindfulness based well-being group for parents of children with a chronic health condition	2023	Yes	Yes	Yes	Can't Tell	Yes	No	Yes	3	Moderate
7981	Reid	Development and Usability Evaluation of an Art and Narrative-Based Knowledge Translation Tool for Parents With a Child With Pediatric Chronic Pain: Multi-Method Study.	2017	Yes	Yes	Yes	Yes	Yes	Can't Tell	Yes	4	High
1178	Shouldice	Caregivers' Experiences With a Web- and Mobile-Based Platform for Children With Medical Complexity and the Role of a Live Platform Coach: Thematic Analysis	2023	Yes	Yes	Yes	Yes	Yes	Yes	Yes	5	High
5926	Sonney	Sleep intervention for children with asthma and their parents (SKIP Study): a novel web-based shared management pilot study.	2020	Yes	Yes	Yes	Yes	Yes	Yes	Yes	5	High
667	Tan	Internet-Based Self-Help Mindful Self-Compassion Intervention for Parents of Children With Cancer: A Pilot Study.	2023	Yes	Yes	Yes	Yes	Yes	Yes	Yes	5	High
8772	Wang	mHealth Supportive Care Intervention for Parents of Children With Acute Lymphoblastic Leukemia: Quasi-Experimental Pre- and Postdesign Study.	2018	Yes	Yes	Yes	Yes	Yes	Yes	Yes	5	High
9207	Wang	Supporting Caregivers of Children With Acute Lymphoblastic Leukemia via a Smartphone App: A Pilot Study of Usability and Effectiveness.	2016	Yes	Yes	Yes	Yes	Yes	Yes	Yes	5	High
6070	Whittemore	An eHealth Program for Parents of Adolescents With T1DM Improves Parenting Stress: A Randomized Control Trial	2020	Yes	Yes	Yes	Yes	Yes	Yes	Yes	5	High
8222	Yi-Frazier	Promoting Resilience in Stress Management for Parents (PRISM-P): An intervention for caregivers of youth with serious illness	2017	Yes	Yes	Yes	Yes	Yes	Yes	Yes	5	High

## Sheet: Qualitative
QUALITATIVE STUDIES
Included study details				MMAT quality criteria
ID	First author (last name)	Publication title	Year of publication	S1. Are there clear research questions?	S2. Do the collected data allow to address the research questions?	1. Is the qualitative approach appropriate to answer the research question?	2. Are the qualitative data collection methods adequate to address the research question?	3. Are the findings adequately derived from the data?	4. Is the interpretation of results sufficiently substantiated by data?	5. Is there coherence between qualitative data sources, collection, analysis and interpretation?	Sum of positive answers	Quality rating
48405923	Cai	Developing and Evaluating JIApp: Acceptability and Usability of a Smartphone App System to Improve Self-Management in Young People With Juvenile Idiopathic Arthritis	2017	Yes	Yes	Yes	Yes	Yes	Yes	Yes	5	High
48407683	Curtis	A Medication Adherence App for Children With Sickle Cell Disease: Qualitative Study	2019	Yes	Yes	Yes	Yes	Yes	Yes	Yes	5	High
48402211	de la Vega	Fibroline: A mobile app for improving the quality of life of young people with fibromyalgia	2018	Yes	Yes	Yes	Yes	Yes	No	No	3	Moderate
48402261	Jacob	Facilitating Pediatric Patient-Provider Communications Using Wireless Technology in Children and Adolescents With Sickle Cell Disease	2013	Yes	Yes	Yes	Yes	Yes	Yes	Yes	5	High
48406668	Jibb	A smartphone-based pain management app for adolescents with cancer: establishing system requirements and a pain care algorithm based on literature review, interviews, and consensus	2014	Yes	Yes	Yes	Yes	Yes	Yes	Yes	5	High
48407402	Law	Components of effective cognitive-behavioral therapy for pediatric headache: A mixed methods approach	2017	Yes	Yes	Yes	Yes	Yes	Yes	Yes	5	High
48407756	O'Sullivan	Self-management needs of Irish adolescents with Juvenile Idiopathic Arthritis (JIA): how can a Canadian web-based programme meet these needs?	2018	Yes	Yes	Yes	Yes	Yes	Yes	Yes	5	High
48402638	Stinson	iCanCope with Pain™: User-centred design of a web- and mobile-based self-management program for youth with chronic pain based on identified health care needs.	2014	Yes	Yes	Yes	Yes	Yes	Yes	Yes	5	High
48404928	Stinson	ICanCope with PainTM: User-centred design of a web- and mobile-based self-management program for youth with chronic pain based on identified health care needs	2014	Yes	Yes	Yes	Yes	Yes	Yes	Yes	5	High

## Sheet: RCT
QUANTITATIVE RANDOMIZED CONTROLLED TRIALS
Included study details				MMAT quality criteria
ID	First author (last name)	Publication title	Year of publication	S1. Are there clear research questions?	S2. Do the collected data allow to address the research questions?	1. Is randomization appropriately performed?	2. Are the groups comparable at baseline?	3. Are there complete outcome data?	4. Are outcome assessors blinded to the intervention provided?	5. Did the participants adhere to the assigned intervention?	Sum of positive answers	Quality rating
48403348	Alberts	Treatment engagement in an internet-delivered cognitive behavioral program for pediatric chronic pain	2018	Yes	Yes	Yes	Yes	Yes	Cannot tell	Yes	4	High
48407943	Bonnett	Internet-Delivered Cognitive Behavior Therapy for Adolescents With Irritable Bowel Syndrome: A Randomized Controlled Trial	2017	Yes	Yes	Yes	Yes	Yes	No	Yes	4	High
48408317	Brown	The Health Education for Lupus Study: A Randomized Controlled Cognitive-Behavioral Intervention Targeting Psychosocial Adjustment and Quality of Life in Adolescent Females With Systemic Lupus Erythematosus	2012	Yes	Yes	Yes	Yes	Yes	No	Cannot tell	3	Moderate
48402405	Connelly	Multisite Randomized Clinical Trial Evaluating an Online Self-Management Program for Adolescents With Juvenile Idiopathic Arthritis	2019	Yes	Yes	Yes	Yes	Yes	No	Yes	4	High
48403253	Fales	Sleep outcomes in youth with chronic pain participating in a randomized controlled trial of online cognitive-behavioral therapy for pain management	2015	Yes	Yes	Yes	Yes	Yes	No	Cannot tell	3	Moderate
48402611	Kohut	iPeer2Peer program: a pilot feasibility study in adolescents with chronic pain	2016	Yes	Yes	Yes	Yes	Yes	No	Yes	4	High
48403147	Lalouni	Clinical and Cost Effectiveness of Online Cognitive Behavioral Therapy in Children With Functional Abdominal Pain Disorders	2019	Yes	Yes	Yes	Yes	Yes	No	Yes	4	High
48402464	Law	Effect on Health Care Costs for Adolescents Receiving Adjunctive Internet-Delivered Cognitive-Behavioral Therapy: Results of a Randomized Controlled Trial	2018	Yes	Yes	Yes	Yes	Yes	Yes	Yes	5	High
48402612	Law	Pilot Randomized Controlled Trial of Internet-Delivered Cognitive-Behavioral Treatment for Pediatric Headache	2015	Yes	Yes	Yes	Yes	Yes	No	Yes	4	High
48402755	Law	Evaluating treatment participation in an internet-based behavioral intervention for pediatric chronic pain.	2012	Yes	Yes	Yes	Yes	Yes	Cannot tell	Yes	4	High
48402525	Levy	Brief telephone-delivered cognitive-behavioral therapy targeted to parents of children with functional abdominal pain: a randomized controlled trial	2017	Yes	Yes	Yes	Yes	Yes	Cannot tell	Yes	4	High
48403166	Murray	Moderators of internet-delivered cognitive-behavioral therapy for adolescents with chronic pain: who benefits from treatment at long-term follow-up?	2019	Yes	Yes	Yes	Yes	Yes	No	Cannot tell	3	Moderate
48402592	Palermo	Internet-delivered cognitive-behavioral treatment for adolescents with chronic pain and their parents: a randomized controlled multicenter trial	2016	Yes	Yes	Yes	Yes	Yes	No	Yes	4	High
48404926	Rapoff	Headstrong intervention for pediatric migraine headache: a randomized clinical trial	2014	Yes	Yes	Cannot tell	Yes	No	Cannot tell	Cannot tell	1	Low
48402871	Stinson	An Internet-based self-management program with telephone support for adolescents with arthritis: a pilot randomized controlled trial.	2010	Yes	Yes	Yes	Yes	Yes	No	Yes	4	High
48403296	Trautmann	A randomized controlled trial of Internet-based self-help training for recurrent headache in childhood and adolescence	2010	Yes	Yes	Yes	Yes	Yes	Cannot tell	Yes	4	High
48402607	Voerman	Effects of a Guided Internet-Delivered Self-Help Intervention for Adolescents With Chronic Pain	2015	Yes	Yes	Yes	Yes	No	No	?	2	Moderate

## Sheet: Quant non-rand
QUANTITATIVE NON-RANDOMIZED STUDIES
Included study details				MMAT quality criteria
ID	First author (last name)	Publication title	Year of publication	S1. Are there clear research questions?	S2. Do the collected data allow to address the research questions?	1. Are the participants representative of the target population?	2. Are measurements appropriate regarding both the outcome and intervention (or exposure)?	3. Are there complete outcome data?	4. Are the confounders accounted for in the design and analysis?	5. During the study period, is the intervention administered (or exposure occurred) as intended?	Sum of positive answers	Quality rating
48407378	Anderson	Adherence and quality of life in pediatric sickle cell disease: A pilot mobile health intervention.	2018	Yes	Yes	Yes	Yes	Yes	Yes	Yes	5	High
48402192	Bonnert	Internet-Delivered Exposure-Based Cognitive-Behavioral Therapy for Adolescents With Functional Abdominal Pain or Functional Dyspepsia: A Feasibility Study	2019	Yes	Yes	Yes	Yes	Yes	Cannot tell	Yes	4	High
48403211	Bonnert	Internet-delivered cognitive behavior therapy for adolescents with functional gastrointestinal disorders — An open trial	2014	Yes	Yes	Yes	Yes	No	No	Yes	3	Moderate
48407800	Bonnert	The role of avoidance behavior in the treatment of adolescents with irritable bowel syndrome: A mediation analysis	2018	Yes	Yes	Yes	No	Yes	Yes	Yes	4	High
48403394	Cheng	Towards an Effective Patient Health Engagement System Using Cloud-Based Text Messaging Technology	2019	Yes	Yes	Yes	Yes	Yes	Cannot tell	Yes	4	High
48408284	Esposito	Effectiveness and safety of Nintendo Wii Fit Plus (TM) training in children with migraine without aura: a preliminary study	2013	Yes	Yes	Yes	Yes	Yes	No	Cannot tell	3	Moderate
48402336	Hommel	Digital Therapeutic Self‐Management Intervention in Adolescents With Migraine: Feasibility and Preliminary Efficacy of "Migraine Manager"	2020	Yes	Yes	Yes	Yes	No	No	Yes	3	Moderate
48403152	Lalloo	Capturing Daily Disease Experiences of Adolescents With Chronic Pain: mHealth-Mediated Symptom Tracking	2019	Yes	Yes	Yes	Yes	Yes	Cannot tell	Yes	4	High
48406648	Lalouni	Internet-Delivered Cognitive Behavioral Therapy for Children With Pain-Related Functional Gastrointestinal Disorders: Feasibility Study	2017	Yes	Yes	Yes	Yes	Yes	Yes	Yes	5	High
48402500	Law	Longitudinal change in parent and child functioning after internet-delivered cognitive-behavioral therapy for chronic pain	2017	Yes	Yes	Yes	Yes	Yes	No	Cannot tell	3	Moderate
48402657	Palermo	Trajectories of change during a randomized controlled trial of internet-delivered psychological treatment for adolescent chronic pain: how does change in pain and function relate?	2015	Yes	Yes	Yes	Yes	Yes	Yes	Cannot tell	4	High
48403370	Palermo	Trajectories of change during a randomized controlled trial of internet-delivered psychological treatment for adolescent chronic pain: how does change in pain and function relate?.	2015	Yes	Yes	Yes	Yes	Yes	No	Yes	4	High
48402440	Ramsey	A pilot investigation of a mobile phone application and progressive reminder system to improve adherence to daily prevention treatment in adolescents and young adults with migraine.	2018	Yes	Yes	Yes	Yes	Yes	Yes	Yes	5	High

## Sheet: Quan descriptive
QUANTITATIVE DESCRIPTIVE STUDIES
Included study details				MMAT quality criteria
ID	First author (last name)	Publication title	Year of publication	S1. Are there clear research questions?	S2. Do the collected data allow to address the research questions?	1. Is the sampling strategy relevant to address the research question?	2. Is the sample representative of the target population?	3. Are the measurements appropriate?	4. Is the risk of nonresponse bias low?	5. Is the statistical analysis appropriate to answer the research question?	Sum of positive answers	Quality rating
48402910	Alfvén	SMS pain diary: a method for real-time data capture of recurrent pain in childhood.	2010	Yes	Yes	Yes	Cannot tell	No	Yes	Yes	3	Moderate
48402169	Anderson	Mobile health intervention for youth with sickle cell disease: Impact on adherence, disease knowledge, and quality of life.	2018	Yes	Yes	Yes	Yes	Yes	Yes	Yes	5	High
52219663	D'Allesandro	Rapid mobilization of a virtual pediatric chronic pain clinic in Canada during the COVID-19 pandemic	2020	Yes	Yes	Yes	Yes	Yes	Cannot tell	Cannot tell	3	Moderate
48402530	Fisher	Adolescent and Parent Treatment Goals in an Internet-Delivered Chronic Pain Self-Management Program: Does Agreement of Treatment Goals Matter?	2017	Yes	Yes	Yes	Yes	Yes	Yes	Yes	5	High
48402650	Heyer	Which Factors Affect Daily Compliance With an Internet Headache Diary Among Youth With Migraine?	2015	Yes	Yes	Yes	Yes	Yes	?	Yes	4	High
48402179	Jacob	Remote monitoring of pain and symptoms using wireless technology in children and adolescents with sickle cell disease.	2013	Yes	Yes	Yes	Yes	Yes	Yes	Yes	5	High
48405485	Smith	Web-based monitoring of pain management in adolescent and young adult sickle cell patients through daily self-assessments	2012	Yes	Yes	Yes	Yes	Yes	Yes	Yes	5	High
48408349	Yang	Web-based Mobile e-Diary for Youth with Sickle Cell Disease	2012	Yes	Yes	Yes	Yes	No	Yes	Cannot tell	3	Moderate

## Sheet: Mixed
MIXED METHODS STUDIES
Included study details				MMAT quality criteria
ID	First author (last name)	Publication title	Year of publication	S1. Are there clear research questions?	S2. Do the collected data allow to address the research questions?	1. Is there an adequate rationale for using a mixed methods design to address the research question?	2. Are the different components of the study effectively integrated to answer the research question?	3. Are the outputs of the integration of qualitative and quantitative components adequately interpreted?	4. Are divergences and inconsistencies between quantitative and qualitative results adequately addressed	5. Do the different components of the study adhere to the quality criteria of each tradition of the methods involved?	Sum of positive answers	Quality rating
48402176	Bakshi	Novel Metrics in the Longitudinal Evaluation of Pain Data in Sickle Cell Disease.	2017	Yes	Yes	Yes	Yes	Yes	Yes	No	4	High
48402616	Chen	Understanding User Experience: Exploring Participants' Messages With a Web-Based Behavioral Health Intervention for Adolescents With Chronic Pain.	2019	Yes	Yes	Yes	Yes	Yes	Yes	Yes	5	High
48402749	Donovan	Assessing the Feasibility of a Web-Based Self-Management Program for Adolescents With Migraines and Their Caregivers	2012	Yes	Yes	Yes	Yes	No	No	No	2	Moderate
48406619	Grasaas	iCanCope With Pain: Cultural Adaptation and Usability Testing of a Self-Management App for Adolescents With Persistent Pain in Norway	2019	Yes	Yes	Yes	Yes	Yes	Yes	Yes	5	High
48407354	King	Managing chronic pain in the classroom: Development and usability testing of an eHealth educational intervention for educators	2018	Yes	Yes	Yes	Yes	Yes	Yes	Yes	5	High
48402689	Lalloo	Pain-QuILT: Assessing Clinical Feasibility of a Web-based Tool for the Visual Self-Report of Pain in an Interdisciplinary Pediatric Chronic Pain Clinic.	2014	Yes	Yes	Yes	Yes	Yes	Yes	Yes	5	High
48402360	Nieto	Quantitative and qualitative testing of DARWeb: An online self-guided intervention for children with functional abdominal pain and their parents.	2019	Yes	Yes	Yes	Yes	Yes	Yes	Yes	5	High
48402674	Nieto	Testing the Feasibility of DARWeb: An Online Intervention for Children With Functional Abdominal Pain and Their Parents.	2015	Yes	Yes	Yes	Yes	Yes	Yes	Yes	5	High
48403402	Nieto	Effects and experiences of families following a web-based psychosocial intervention for children with functional abdominal pain and their parents: A mixed-methods pilot randomized controlled trial	2019	Yes	Yes	Yes	Yes	Yes	Yes	Yes	5	High
48403185	Palermo	Feasibility and Acceptability of Internet-delivered Cognitive Behavioral Therapy for Chronic Pain in Adolescents with Sickle Cell Disease and Their Parents	2018	Yes	Yes	Yes	Yes	Yes	Yes	Yes	5	High
48402493	Qubty	Telemedicine in a pediatric headache clinic: A prospective survey.	2018	Yes	Yes	Yes	Yes	Yes	Yes	Cannot tell	4	High
48402378	Seidman	Feasibility and Acceptance Testing of a Mobile Application Providing Psychosocial Support for Parents of Children and Adolescents With Chronic Pain: Results of a Nonrandomized Trial.	2019	Yes	Yes	Yes	Yes	No	No	Yes	3	Moderate
48405401	White	Exploring therapeutic alliance with an internet-based self-management program with brief telephone support for youth with arthritis: a pilot study	2012	Yes	Yes	Yes	Yes	Yes	Yes	Yes	5	High
